# Supplementary material for: Optimization and Validation of a New Microbial Inhibition Test for the Detection of Antimicrobial Residues in Living Animals Intended for Human Consumption
Source: Foods. 2021 Aug 16;10(8):1897. doi: 10.3390/foods10081897 (PMC8393348; doi:10.3390/foods10081897)
Supplement: Supplementary file 1 [file foods-10-01897-s001.zip]

Archive with 1 entries (1 files):
- foods-1265765-supplementary.pdf
